# Supplementary material for: A computational platform for high-throughput analysis of RNA sequences and modifications by mass spectrometry
Source: Nat Commun. 2020 Feb 17;11:926. doi: 10.1038/s41467-020-14665-7 (PMC7026122; doi:10.1038/s41467-020-14665-7)
Supplement: Supplementary file 4 — Supplementary Data 1 [file 41467_2020_14665_MOESM4_ESM.xlsx]

## Sheet: NASE_rRNA_oligos
rRNA	sequence	n_mods	start	end	spectral_count	status	expected_mods	comments
18S	AUCCUG	0	11	16	6	correct
18S	CAU[mA?]UG	1	24	29	13	correct	Am27
18S	UCUCAAAG	0	34	41	19	correct
18S	UCUAAG	0	57	62	8	correct
18S	CUC[mA?]UUAAAUCAG	1	96	108	120	correct	Am99
18S	U[mU?]CCUU[mU?]G	2	115	122	43	correct	Um117/Um122
18S	CUCCUCUCCUACUUG	0	131	145	206	correct
18S	AUAACUG	0	147	153	28	correct		sequence also matches in 28S
18S	UA[mA?]UUCUAG	1	157	165	19	correct	Am159
18S	CUAA[mU?]A[mC?]AUG	2	168	177	96	correct	Um172/Cm174
18S	ACCCCCUUCG	0	191	200	77	correct
18S	CAUUUAUCAG	0	216	225	69	correct
18S	AUCAAAACCAACCCG	0	226	240	108	correct
18S	CCCCUCUCCG	0	246	255	145	correct
18S	AUAACCUCG	0	299	307	11	correct
18S	ACCCAUUCG	0	339	347	68	correct
18S	CCCUAUCAACUUUCG	0	356	370	170	correct
18S	CCUACCAUG	0	386	394	56	correct
18S	AAUCAG	0	414	419	27	correct		sequence also matches in 28S
18S	CUACCACAU[mC?]CAAG	1	453	466	129	correct	Cm462
18S	C[mA?]AAUUACCCACUCCCG	1	483	499	84	correct	Am484
18S	AAAAAUAACAAUACAG	0	519	534	132	correct
18S	ACUCUUUCG	0	536	544	68	correct
18S	UAAUUG	0	553	558	5	correct
18S	UCCACUUUAAAUCCUUUAACG	0	566	586	26	mod. missed	Am576	alternative oligonucleotides that contain the expected mod. (some at the correct position, some mis-localized) were identified at lower spectral counts
18S	A[mU?]CCAUUG	1	590	597	43	mod. mis-localized	Am590	alternative oligonucleotide with the expected mod. position was identified at lower spectral counts
18S	U[mA?]AUUCCAG	1	627	635	47	mod. mis-localized	Um627	alternative oligonucleotide with the expected mod. position was identified at lower spectral counts
18S	CUCCAAUA[mG?]CG	1	636	646	140	correct	Gm644
18S	UAUAUUAAAG	0	647	656	84	correct
18S	UU[mA?]AAAAG	1	666	673	52	correct	Am668
18S	CCACCGCCCGUCCCCG	0	722	737	50	correct
18S	CUCUUAG	0	766	772	2	correct
18S	U[mU?]UACUUUG	1	799	807	39	mod. mis-localized	Um799
18S	AAAAAAUUAG	0	808	817	159	correct
18S	UUCAAAG	0	822	828	10	correct
18S	AAUAAUG	0	861	867	2	mod. missed	Gm867	presence of multiple cleavage variants suggests incomplete methylation of G867
18S	AAUAAU[mG?]G	1	861	868	99	correct	Gm867
18S	UUCUAUUUUG	0	882	891	32	correct
18S	CAU[mU?]CG	1	937	942	4	spurious mod.
18S	AAAUUCUUG	0	962	970	14	correct
18S	AAAGCAUUUGC[mC?]AAG	1	996	1010	2	spurious mod.
18S	UUUUCAUUAAUCAAG	0	1015	1029	79	correct
18S	AUACCG	0	1060	1065	12	correct
18S	ACCAUAAACG	0	1077	1086	98	correct
18S	UUAUUCCCAUG	0	1111	1121	49	correct
18S	AAACCAAAG	0	1143	1151	92	correct
18S	AAACUUAAAG	0	1188	1197	136	correct
18S	CACCACCAG	0	1213	1221	58	correct
18S	CUUAAUUUG	0	1237	1245	25	correct
18S	AC[m1acp3Y]CAACACG	1	1246	1255	129	correct	m1acp3Y1248
18S	AAACCUCACCCG	0	1258	1269	183	correct
18S	CUCUUUCUCG	0	1303	1312	34	correct
18S	AUUCCG	0	1313	1318	6	correct
18S	UUCUUAG	0	1339	1345	2	correct
18S	UUAAUUCCG	0	1367	1375	2	correct
18S	ACU[mC?]UG	1	1388	1393	7	correct	Cm1391
18S	CUAACUAG	0	1399	1406	7	correct
18S	ACCCCCG	0	1414	1420	3	correct
18S	UCCCCCAACU[mU?]CUUAG	1	1432	1447	39	mod. missed	Um1442/Gm1447	presence of multiple cleavage variants suggests incomplete methylation of G1447
18S	UCCCCCAACU[mU?|U][C|mC?]UUA[mG?]AG	2	1432	1449	17	mod. ambiguously localized	Um1442/Gm1447
18S	CAAUAACA[mG?]G	1	1482	1491	103	correct	Gm1490
18S	CUACACUG	0	1529	1536	7	correct
18S	CCUACCCUACG	0	1553	1563	65	correct
18S	UAACCCG	0	1578	1584	7	correct
18S	AACCCCAUUCG	0	1588	1598	123	correct
18S	CAAUUAUUCCCCAUG	0	1618	1632	144	correct
18S	UCAUAAG	0	1659	1665	18	correct
18S	AUU[mA?]AG	1	1675	1680	14	correct	Am1678
18S	CCCUUUG[m1acp3Y]ACACACCGCCCG	1	1687	1706	2	spurious mod.
18S	UACACACCG	0	1694	1702	26	correct
18S	CCCGUCGC[m1acp3Y]ACUACCG	1	1703	1718	2	wrong mod.	Cm1703
18S	CUACUACCG	0	1710	1718	6	correct
18S	AACU[mU?]G	1	1800	1805	10	correct	Um1804
18S	ACUAUCUAG	0	1806	1814	48	correct
18S	UAAAAG	0	1821	1826	10	correct
18S	UA[mA?]CAAG	1	1830	1836	30	correct	m6A1832
18S	UUUC[ac4C]G	1	1838	1843	8	correct	ac4C1842
18S	[m6,6A][m6,6A]CCUG	2	1850	1855	60	correct	m6,6A1850/m6,6A1851
18S	AUCAUUA	0	1863	1869	10	correct
28S	CAUAUUAG	0	41	48	35	correct
28S	AAACUAACCAG	0	64	74	131	correct
28S	AUUCCCUCAG	0	76	85	80	correct
28S	AAUCCCCG	0	120	127	24	correct
28S	UCCUUCUG	0	200	207	19	correct
28S	UCUUCCCG	0	270	277	2	correct
28S	UAAACUCCAUCUAAG	0	316	330	109	correct
28S	CUAAAUACCG	0	332	341	55	correct
28S	UCAACAAG	0	357	364	60	correct
28S	AUUCAACCCG	0	466	475	10	correct
28S	AUCUUUCCCG	0	509	518	58	correct
28S	CCCCCCG[m1acp3Y|U][m1acp3Y|U]C[ac4C][m1acp3Y]CCCG	3	519	534	2	spurious mod.
28S	UUCCUCCCGACCCCUCCACCCG	0	526	547	2	correct
28S	ACCCCUCCACCCG	0	535	547	88	correct
28S	ACCCCUCCACCCGCCCUCCCUUCCCCCG	0	535	562	50	correct
28S	CCCUCCCUUCCCCCG	0	548	562	26	correct
28S	CCCCUCCUCCUCCUCCCCG	0	566	584	62	correct
28S	CAUUUCCACCG	0	685	695	47	correct
28S	UCCUCCUCCUCCCCCG	0	783	798	184	correct
28S	AAACCCCCCCCG	0	891	902	256	correct
28S	ACCCG[m1acp3Y]CG	1	960	967	2	spurious mod.
28S	CUCUCCCCCCUCCCG	0	973	987	247	correct
28S	CCCACCCCCG	0	991	1000	2	correct
28S	CCACCCCUCCCACG	0	1070	1083	275	correct
28S	CUCUCCCACCCCUCCUCCCCG	0	1093	1113	147	correct
28S	CUACCCACCCG	0	1295	1305	36	correct
28S	ACCC[mG?]UCUUG	1	1306	1315	49	correct	Gm1310
28S	[mA?][mA?]AC[mA?]CG	3	1316	1322	20	correct	m1A1316/Am1317/Am1320
28S	U[mC?]UAACACG	1	1333	1341	42	correct	Cm1334
28S	CCUCUCCAG	0	1430	1438	57	correct
28S	ACCC[mG?]A[mA?]AG	2	1512	1520	141	correct	Gm1516/Am1518
28S	A[mA?]CUAUG	1	1527	1533	47	correct	Am1528
28S	AAACUCUG	0	1557	1564	29	correct
28S	CAAAUCG	0	1592	1598	4	correct
28S	ACUAAUCG	0	1628	1635	77	correct
28S	AACCAUCUAG	0	1636	1645	144	correct
28S	UUCCCUCCG	0	1653	1661	35	correct
28S	UUUCCCUCAG	0	1665	1674	80	correct
28S	CACCCCCG	0	1703	1710	21	correct
28S	UUUUAUCCG	0	1719	1727	18	correct
28S	AUCUCAACCUAUUCUCAAACUUUAAAUG	0	1764	1791	170	mod. missed	Um1787
28S	CCACUUUUG	0	1850	1858	2	correct
28S	UAACAACUCACCUG	0	2002	2015	165	correct
28S	AAUCAACUAG	0	2019	2028	119	correct
28S	CCCAUACCCG	0	2060	2069	64	correct
28S	UCCUUCCCCCG	0	2181	2191	17	correct
28S	CCCCCCCCCCCACG	0	2192	2205	302	correct
28S	CCUCCUCCCCUCCUCCCG	0	2206	2223	277	correct
28S	U[mA?][mG?][mC?]AAAUAUUCAAACG	3	2358	2374	158	correct	Am2359/Gm2360/Cm2361
28S	UUCCAUG	0	2404	2410	7	correct
28S	[mC?]A[mG?]UUG	2	2418	2423	5	correct	Cm2418/Gm2420
28S	AUCCCCG	0	2525	2531	11	correct
28S	AUCCCG	0	2587	2592	4	correct
28S	UUCUCUUUUCUUUG	0	2621	2634	166	correct
28S	AAAAUCCG	0	2739	2746	49	correct
28S	UAAAUCUCG	0	2759	2767	35	correct
28S	UACCC[mA?]UAUCCG	1	2778	2789	161	correct	Am2783
28S	UCU[mC?]CAAG	1	2797	2804	53	correct	Cm2800
28S	AACAA[mU?]G	1	2828	2834	37	correct	Um2833
28S	UAACUUC[mG?]G	1	2865	2873	45	correct	Gm2872
28S	CUCUAAG	0	2886	2892	11	correct
28S	CCCCCCCCACG	0	2962	2972	43	correct
28S	CACCCCCCUCG	0	2980	2990	44	correct
28S	CCCUCCCCCGCCCCACCCCG	0	2994	3013	335	correct
28S	CCCUCCCCCG	0	2994	3003	20	correct
28S	CCCCACCCCG	0	3004	3013	99	correct
28S	CUCCCUCCCCACCCCG	0	3027	3042	271	correct
28S	CCCUCUCUCUCUCUCUCUCCCCCG	0	3045	3068	227	correct
28S	CCCUCUCUCU[ac4C][m1acp3Y]CUCUCUCCCCCGCUCCCCG	2	3045	3075	4	spurious mod.
28S	UCCUCCCCCCUCCCCG	0	3076	3091	62	correct
28S	CCCUUCCCG	0	3255	3263	16	correct
28S	AUC[mG?]CCCCAG	1	3267	3276	25	spurious mod.
28S	CGCCCC[C|mC?][C|mC?]CCCCACCCCACGUCUCG	1	3326	3350	2	spurious mod.
28S	CCCCCCCCCCACCCCACG	0	3328	3345	127	correct
28S	CCCUACCCCCCCG	0	3433	3445	121	correct
28S	UCCGCCCCCCGUUCCCCCCUCCUCCUCG	0	3452	3479	71	correct
28S	CCCCCCGUUCCCCCCUCCUCCUCG	0	3456	3479	47	correct
28S	UUCCCCCCUCCUCCUCG	0	3463	3479	67	correct
28S	AAUCCG	0	3624	3629	16	correct
28S	UUUAAUUAAAACAAAG	0	3634	3649	118	correct
28S	AUUUCUG	0	3687	3693	13	correct
28S	UCA[mA?]AG	1	3710	3715	12	correct	Am3713
28S	AAAUUCAAUG	0	3721	3730	117	correct
28S	[mG?]UAAACG	1	3739	3745	17	correct	Gm3739
28S	UAAACG	0	3740	3745	8	correct
28S	UA[mA?]CUAUG	1	3753	3760	40	correct	Am3755
28S	ACUCUCUUAAG	0	3761	3771	123	correct
28S	C[mC?]AA[mA?]UG	2	3776	3782	35	correct	m5C3777/Am3780
28S	CCUC[mG?]UCAUCUAAUUAG	1	3783	3799	116	correct	Gm3787
28S	A[mU?]UCCCACUG	1	3825	3834	118	mod. mis-localized	Am3825	alternative oligonucleotide with the expected mod. position was identified at lower spectral counts
28S	UC[mC?]CUACCUACUAUCCAG	1	3835	3852	87	mod. mis-localized	Cm3836	alternative oligonucleotide with the expected mod. position was identified at lower spectral counts
28S	AAACCAC[mA?]G	1	3855	3863	95	correct	Am3862
28S	AAUCAG	0	3885	3890	27	correct		sequence also matches in 18S
28S	AC[mU?]CUAG	1	3918	3924	37	correct	Um3920	sequence also matches in 18S, but mod. does not
28S	AAUAAG	0	3957	3962	9	correct
28S	AAAUACCACU[mA?]CUCUG	1	4041	4056	54	mod. mis-localized	Cm4049	alternative oligonucleotide with the expected mod. position was identified at lower spectral counts
28S	UUUUUUCACUG	0	4061	4071	66	correct
28S	UCAAACG	0	4205	4211	5	correct
28S	[mU?][mG?]UCCUAAG	2	4222	4230	75	correct	Um4222/Gm4223
28S	AAACCUCCCG	0	4250	4259	122	correct
28S	CAAAAG	0	4273	4278	2	correct
28S	CUCG[ac4C]UUG[m6,6A][m1acp3Y]CUUG	3	4279	4292	4	spurious mod.
28S	AAUACAG	0	4305	4311	21	correct
28S	AUCCUUCUG	0	4334	4342	30	correct
28S	ACCUUUUG	0	4343	4350	30	correct
28S	UUUUAAG	0	4353	4359	19	correct
28S	UUACCACAG	0	4378	4386	7	correct
28S	AUAACUG	0	4389	4395	28	correct
28S	UUCAUAG	0	4414	4420	16	correct
28S	CUUUUUG	0	4429	4435	18	correct
28S	AUCCUU[mC?]G	1	4436	4443	14	correct	m5C4442
28S	CU[mC?]UUCCUAUCAUUG	1	4451	4465	87	mod. mis-localized	Cm4451	alternative oligonucleotide with the expected mod. position was identified at lower spectral counts
28S	AAUUCACCAAG	0	4474	4484	169	correct
28S	AU[mU?][mG?]UUCACCCACUAAUAG	2	4491	4509	147	correct	Um4493/Gm4494
28S	UUUUACCCUACUG	0	4550	4562	130	correct
28S	UA[mA?]UCCUG	1	4583	4590	48	correct	Am4585
28S	[mG?]U[mU?]CA[mG?]ACAUUUG	3	4613	4625	138	correct	Gm4613/Um4615/Gm4618
28S	U[mU?]CA[mG?]ACAUUUG	2	4614	4625	13	correct	Um4615/Gm4618
28S	UAU[mG?]UG	1	4629	4634	21	correct	Gm4632
28S	CUACCAUCUG	0	4662	4671	110	correct
28S	AAUC[ac4C]C[G|mG?][C|mC?][C|mC?]CAG	2	4702	4713	3	spurious mod.
28S	CCCCCCCCCUCCACG	0	4793	4807	283	correct
28S	CUAAACCAUUCG	0	4959	4970	200	correct
28S	AUCUAUUG	0	5029	5036	11	correct
